# Supplementary material for: The Biological Effects of Compound Microwave Exposure with 2.8 GHz and 9.3 GHz on Immune System: Transcriptomic and Proteomic Analysis
Source: Cells. 2022 Nov 30;11(23):3849. doi: 10.3390/cells11233849 (PMC9735949; doi:10.3390/cells11233849)
Supplement: Supplementary file 1 [file cells-11-03849-s001.zip]

Archive with 9 entries (9 files):
- Supplementary Figure SF1.tif
- Supplementary Figure SF2.tif
- Supplementary Figure SF3.tif
- Supplementary Figure SF4.tif
- Supplementary Figure SF5.tif
- Supplementary Figure SF6.tif
- Supplementary Figure SF7.tif
- Supplementary Figure SF8.tif
- Supplementary Table ST1.pdf
